# Supplementary material for: Dysmyelination by Oligodendrocyte‐Specific Ablation of Ninj2 Contributes to Depressive‐Like Behaviors
Source: Adv Sci (Weinh). 2021 Nov 17;9(3):2103065. doi: 10.1002/advs.202103065 (PMC8787401; doi:10.1002/advs.202103065)
Supplement: Supplementary file 2 — Supplemental Table 1 [file ADVS-9-2103065-s002.xlsx]

## Sheet: Sheet1
Supplementary table: PCR primers
GAPDH-F	AACAGCAACTCCCACTCTTC
GAPDH-R	CCTGTTGCTGTAGCCGTATT
Ninj2-F	AGACGTGGCGCTCTTTATGT
Ninj2-R	TTGCAGGAGCAGAGAGACAA
Ccl2-F	CTGCATCTGCCCTAAGGTCT
Ccl2-R	AGTGCTTGAGGTGGTTGTGG
Ccl3-F	TCCATGGGTCCCGTGTAGAG
Ccl3-R	GTGGCTACTTGGCAGCAAAC
Ccl4-F	CCCAGCTCTGTGCAAACCTA
Ccl4-R	CCATTGGTGCTGAGAACCCT
Ccl5-F	TGCTGCTTTGCCTACCTCTC
Ccl5-R	CGAGTGACAAACACGACTGC
Cxcl1-F	GGTGTCCCCAAGTAACGGAG
Cxcl1-R	TTGTCAGAAGCCAGCGTTCA
Cxcl5-F	CGGTTCCATCTCGCCATTCA
Cxcl5-R	GCTATGACTGAGGAAGGGGC
Cxcl10-F	GGTCTGAGTCCTCGCTCAAG
Cxcl10-R	GTCGCACCTCCACATAGCTT
IL1α-F	AGCTCTCCGTACATTCCTGC
IL1α-R	CAGCTTTAAGGACGGGAGGG
IL1β-F	GCCACCTTTTGACAGTGATGAG
IL1β-R	GACAGCCCAGGTCAAAGGTT
IL2-F	GAAACTCCCCAGGATGCTCA
IL2-R	CGCAGAGGTCCAAGTTCATCT
IL4-F	CCATATCCACGGATGCGACA
IL4-R	CGTTGCTGTGAGGACGTTTG
IL5-F	TCTTCGTTGCATCAGGGTCT
IL5-R	GGTATGTGATCCTCCTGCGT
IL6-F	GACAAAGCCAGAGTCCTTCAGA
IL6-R	TGTGACTCCAGCTTATCTCTTGG
IL9-F	TTGCCTGTTTTCCATCGGGT
IL9-R	TTTCGCAGGAAAAGGACGGA
IL10-F	GCGCTGTCATCGATTTCTCC
IL10-R	ATGGCCTTGTAGACACCTTGG
IL12a-F	TGGATCTGAGCTGGACCCTT
IL12a-R	TATCCTTGGATGTGCACGGT
IL13-F	ACAAAGCAACTGTTTCGCCA
IL13-R	GAGTCCACAGCTGAGATGCC
IL15-F	CCAGTTGCAGAGTTGGACGA
IL15-R	GGTGGATTCTCTCTGAGCTGT
IL17-F	TCCTCAGTGGAACTGACTTGC
IL17-R	AGACTGGGAGCTAAAACCGC
IL33-F	GGGCTCACTGCAGGAAAGTA
IL33-R	TTTGCCGGGGAAATCTTGGA
TNFα-F	ACTGAACTTCGGGGTGATCG
TNFα-R	CCACTTGGTGGTTTGTGAGTG
Ifnγ-F	AGCAAGGCGAAAAAGGATGC
Ifnγ-R	TCATTGAATGCTTGGCGCTG
Vegf-F	GAGTCTGTGCTCTGGGATTTG
Vegf-R	TTGGCACGATTTAAGAGGGGA
Lif-F	CGTAGCCTTGCTCCACCG
Lif-R	GGTAAATCTAGGCGACAGCGG
